# Supplementary material for: Influence of Climatic Factors on Human Hantavirus Infections in Latin America and the Caribbean: A Systematic Review
Source: Pathogens. 2021 Dec 23;11(1):15. doi: 10.3390/pathogens11010015 (PMC8778283; doi:10.3390/pathogens11010015)
Supplement: Supplementary file 1 [file pathogens-11-00015-s001.zip]

Archive with 1 entries (1 files):
- pathogens-1403204-supplementary.pdf
